# Supplementary material for: MicroRNA-146a Overexpression Impairs the Positive Selection during T Cell Development
Source: Front Immunol. 2018 Jan 23;8:2006. doi: 10.3389/fimmu.2017.02006 (PMC5787067; doi:10.3389/fimmu.2017.02006)
Supplement: Supplementary file 2 [file Table_1.xlsx]

## Sheet: differential genes
Accession number	transcripts	RPKM_146a	RPKM_WT	Fold_change(log2) normalized	q-value(Benjamini et al. 1995)	Result
mm10_refGene_NM_145588	kinesin-like protein KIF22	62.7148	19.85	1.65967	1.38402e-156	up
mm10_refGene_NR_004445	no hit	20.1033	57.3816	-1.51316	2.33431e-08	down
mm10_refGene_NM_013538	cell division cycle associated 3, isoform CRA_b	84.4162	18.7878	2.16772	3.22386e-217	up
mm10_refGene_NM_001081117	antigen KI-67	118.023	42.8183	1.46277	0	up
mm10_refGene_NM_009985	cathepsin W preproprotein	24.8831	74.3911	-1.57997	1.94878e-103	down
mm10_refGene_NM_011827	hematopoietic cell signal transducer precursor	23.9518	56.5507	-1.23941	4.68075e-20	down
mm10_refGene_NM_007681	histone H3-like centromeric protein A	53.9218	23.1243	1.22146	2.78128e-55	up
mm10_refGene_NM_008613	meiosis-specific nuclear structural protein 1, isoform CRA_b	69.1903	30.2182	1.19515	2.6546e-92	up
mm10_refGene_NM_027375	GRIP and coiled-coil domain-containing protein 2	55.7219	12.9023	2.11062	0	up
mm10_refGene_NM_021718	membrane-spanning 4-domains, subfamily A, member 4B	29.2219	198.144	-2.76143	0	down
mm10_refGene_NM_011157	proteoglycan 1, secretory granule, isoform CRA_b	83.6443	189.689	-1.1813	9.03176e-129	down
mm10_refGene_NM_013650	protein S100-A8	70.5823	309.158	-2.13096	3.74123e-205	down
mm10_refGene_NM_001166409	mCG116386, isoform CRA_e	69.296	140.698	-1.02176	2.35584e-102	down
mm10_refGene_NM_026517	60S ribosomal protein L22-like 1	117.78	305.746	-1.37624	7.08501e-134	down
mm10_refGene_NM_023223	cell division cycle protein 20 homolog	61.0171	22.2707	1.45406	1.14918e-108	up
mm10_refGene_NM_008567	DNA replication licensing factor MCM6	72.9193	34.4645	1.08119	9.09808e-133	up
mm10_refGene_NM_009121	diamine acetyltransferase 1	61.221	138.272	-1.17541	9.15738e-111	down
mm10_refGene_NM_010381	no hit	27.0413	60.4155	-1.15975	1.16544e-33	down
mm10_refGene_NM_175661	Histone H2A type 1	53.711	26.1064	1.04081	4.48242e-13	up
mm10_refGene_NM_001033851	copine-8 isoform 2	361.395	838.197	-1.21371	0	down
mm10_refGene_NM_007651	leukocyte surface antigen CD53	34.0043	105.621	-1.63511	0	down
mm10_refGene_NM_008529	lymphocyte antigen 6E precursor	87.0453	30.983	1.49029	5.24709e-205	up
mm10_refGene_NM_024184	ASF1 anti-silencing function 1 homolog B (S. cerevisiae)	56.6222	24.3737	1.21604	8.21488e-69	up
mm10_refGene_NM_001190327	PREDICTED: hypothetical protein LOC100676552	262.141	590.426	-1.17141	3.24858e-268	down
mm10_refGene_NM_178182	Histone H2A type 1	51.3973	25.5808	1.00663	6.39345e-12	up
mm10_refGene_NM_016904	PREDICTED: cyclin-dependent kinases regulatory subunit 1-like	71.6412	33.4738	1.09776	2.70332e-35	up
mm10_refGene_NM_199195	2-oxoisovalerate dehydrogenase subunit beta, mitochondrial precursor	31.2201	75.3595	-1.27131	9.6298e-86	down
mm10_refGene_NM_001099674	Uncharacterized protein C8orf59 homolog gb|AAI15808.1| RIKEN cDNA 1810022K09 gene	57.9844	140.291	-1.27469	3.2024e-46	down
mm10_refGene_NM_007630	G2/mitotic-specific cyclin-B2	76.2023	20.4205	1.89981	3.16852e-171	up
mm10_refGene_NM_009984	cathepsin L1 preproprotein	104.36	673.417	-2.68993	0	down
mm10_refGene_NM_009448	tubulin alpha-1C chain	203.421	100.796	1.01303	1.19735e-226	up
mm10_refGene_NM_001164038	lymphocyte antigen 6E precursor	93.4701	33.8302	1.46619	2.9361e-195	up
mm10_refGene_NM_011623	DNA topoisomerase 2-alpha	220.219	90.187	1.28795	0	up
mm10_refGene_NR_033123	no hit	86.28	208.676	-1.27417	0	down
mm10_refGene_NR_033727	no hit	335.25	676.963	-1.01384	1.14659e-219	down
mm10_refGene_NM_174990	GTPase, IMAP family member 4, isoform CRA_b	24.616	65.8144	-1.41881	1.36789e-114	down
mm10_refGene_NM_153820	rho GTPase-activating protein 15 isoform 1	39.9007	88.9955	-1.15732	4.32663e-165	down
mm10_refGene_NM_001039392	PREDICTED: hypothetical protein LOC100676552	189.348	437.456	-1.2081	3.56865e-205	down
mm10_refGene_NR_040721	no hit	46.1074	92.9922	-1.01211	3.454e-53	down
mm10_refGene_NM_009104	ribonucleoside-diphosphate reductase subunit M2	134.933	36.2293	1.89701	0	up
mm10_refGene_NR_028574	no hit	39.3003	112.366	-1.51559	1.06486e-93	down
mm10_refGene_NM_010436	histone H2A.x	108.153	42.9665	1.33179	2.50079e-128	up
mm10_refGene_NM_010615	kinesin family member 11, isoform CRA_b	51.35	19.2471	1.41573	7.92381e-237	up
mm10_refGene_NM_008409	integral membrane protein 2A	153.697	395.933	-1.36517	0	down
mm10_refGene_NM_009773	mitotic checkpoint serine/threonine-protein kinase BUB1 beta	55.9032	16.7406	1.73958	6.71662e-265	up
mm10_refGene_NM_001163485	ribosomal protein L30	336.634	679.822	-1.01398	3.3619e-199	down
mm10_refGene_NM_026515	mCG131663, isoform CRA_b	75.8056	28.1836	1.42745	1.8701e-175	up
mm10_refGene_NR_030703	no hit	43.5959	117.907	-1.43539	4.115e-09	down
mm10_refGene_NM_027209	membrane-spanning 4-domains subfamily A member 6B	29.3368	128.41	-2.12997	0	down
mm10_refGene_NM_001033865	PREDICTED: ubiquitin-40S ribosomal protein S27a	483.518	989.087	-1.03253	0	down
mm10_refGene_NM_172301	G2/mitotic-specific cyclin-B1	60.5181	19.5335	1.63142	2.08629e-165	up
mm10_refGene_NR_033599	no hit	144.455	71.9854	1.00484	4.41483e-108	up
mm10_refGene_NM_009114	protein S100-A9	34.7808	137.716	-1.98533	4.64826e-111	down
mm10_refGene_NM_001164040	lymphocyte antigen 6E precursor	101.117	35.5741	1.50713	3.83091e-198	up
mm10_refGene_NM_009361	transcription factor Dp-1	97.4235	45.8917	1.08604	8.39675e-105	up
mm10_refGene_NM_001166411	putative RNA-binding protein 3 isoform 2	66.3843	146.629	-1.14325	1.31685e-127	down
mm10_refGene_NM_146171	condensin complex subunit 1	60.3591	21.1424	1.51343	4.84607e-288	up
mm10_refGene_NM_001278256	major prion protein precursor	313.659	702.693	-1.1637	0	down
mm10_refGene_NR_030455	no hit	23.4118	52.0437	-1.15249	0.000657206	down
mm10_refGene_NM_001164039	lymphocyte antigen 6E precursor	99.6702	35.345	1.49565	4.19732e-214	up
mm10_refGene_NM_026381	scotin gene, isoform CRA_g	90.9454	182.48	-1.00467	3.03346e-157	down
mm10_refGene_NM_001164037	lymphocyte antigen 6E precursor	91.7849	35.0363	1.38941	5.04147e-184	up
mm10_refGene_NM_010156	sterile alpha motif domain-containing protein 9-like	30.7801	67.5138	-1.13319	2.87809e-243	down
mm10_refGene_NM_012011	eukaryotic translation initiation factor 2 subunit 3, Y-linked	19.9138	50.545	-1.3438	2.06417e-79	down
mm10_refGene_NR_102366	no hit	13.325	57.2187	-2.10235	4.72686e-74	down
mm10_refGene_NM_009103	ribonucleoside-diphosphate reductase large subunit	72.6512	31.5433	1.20365	2.81317e-216	up
mm10_refGene_NM_008127	gap junction beta-4 protein	273.865	0.285915	9.90366	0	up
mm10_refGene_NM_025284	PREDICTED: hypothetical protein LOC100676552	305.548	680.048	-1.15424	1.2496e-267	down
mm10_refGene_NM_009656	aldehyde dehydrogenase, mitochondrial precursor	51.5884	19.8118	1.38068	3.92453e-105	up
mm10_refGene_NR_004442	no hit	44.7426	108.812	-1.28212	9.46932e-73	down
mm10_refGene_NM_001281852	protein S100-A9	33.3421	150.725	-2.1765	2.17747e-137	down
mm10_refGene_NM_021278	TMSB4X protein	1440.12	4191.18	-1.54117	0	down
mm10_refGene_NM_011654	PREDICTED: tubulin alpha-1B chain-like	527.492	255.638	1.04505	0	up
mm10_refGene_NM_001243200	GTPase IMAP family member 4 isoform d	21.68	60.8422	-1.4887	8.73401e-90	down
mm10_refGene_NM_009828	cyclin-A2	75.0922	25.7941	1.54162	2.52451e-229	up
mm10_refGene_NM_009735	beta-2-microglobulin precursor	359.718	937.286	-1.38162	0	down
mm10_refGene_NM_019641	stathmin	840.477	390.996	1.10406	0	up
mm10_refGene_NM_001081642	X-linked lymphocyte-regulated 4A	32.2836	65.7358	-1.02588	1.99665e-45	down
mm10_refGene_NM_010655	importin subunit alpha-2	147.553	62.3032	1.24386	8.06899e-236	up
mm10_refGene_NR_028563	no hit	34.5832	76.9062	-1.15303	6.75153e-05	down
mm10_refGene_NM_009083	ribosomal protein L30	293.118	615.41	-1.07007	3.5799e-218	down
mm10_refGene_NM_001166410	putative RNA-binding protein 3 isoform 2	78.1136	164.539	-1.07479	3.54679e-129	down
mm10_refGene_NM_031247	GTPase IMAP family member 3	24.9198	51.9724	-1.06045	5.21379e-68	down
mm10_refGene_NM_008741	neuron-specific protein family member 2	83.0467	26.6774	1.6383	4.90577e-221	up
mm10_refGene_NM_026560	borealin	52.7661	18.3367	1.52488	5.60619e-92	up
mm10_refGene_NM_013706	CAMPATH-1 antigen precursor	230.872	525.127	-1.18557	4.11491e-192	down
mm10_refGene_NR_038088	no hit	67.1581	419.705	-2.64374	1.11445e-134	down
mm10_refGene_NM_139200	cytohesin-interacting protein	54.1563	116.404	-1.10394	0	down
mm10_refGene_NM_001164036	lymphocyte antigen 6E precursor	90.3193	31.546	1.51758	9.63709e-219	up
mm10_refGene_NM_008253	mCG10155, isoform CRA_d	54.6733	26.5286	1.04329	6.92046e-54	up
mm10_refGene_NM_001190732	Mtrnr2-like	273.019	615.391	-1.1725	6.154e-147	down
mm10_refGene_NM_029803	interferon alpha-inducible protein 27-like protein 2A precursor	18.7568	115.752	-2.62556	1.94799e-116	down
mm10_refGene_NM_001001892	mCG140189, isoform CRA_b	66.2117	152.19	-1.20072	6.49758e-186	down
mm10_refGene_NM_028608	glioma pathogenesis-related protein 1 precursor	37.4313	82.4893	-1.13996	3.31102e-61	down
mm10_refGene_NM_012058	Chain A, Signal Recognition Particle Alu Rna Binding Heterodimer, Srp914]	57.6493	131.663	-1.19148	4.72011e-134	down
mm10_refGene_NM_008372	interleukin-7 receptor subunit alpha precursor	21.7104	51.8901	-1.25707	5.87597e-133	down
mm10_refGene_NM_016692	inner centromere protein	59.8815	21.3402	1.48854	8.10142e-199	up
mm10_refGene_NM_009689	baculoviral IAP repeat-containing protein 5 isoform 1	59.002	16.081	1.87541	2.15656e-82	up
mm10_refGene_NM_008563	DNA replication licensing factor MCM3	70.4852	34.763	1.01977	4.41855e-116	up
mm10_refGene_NM_026785	ubiquitin-conjugating enzyme E2 C	111.969	37.3504	1.5839	5.34739e-118	up
mm10_refGene_NM_001040435	transforming, acidic coiled-coil containing protein 3, isoform CRA_b	57.1551	18.0211	1.6652	2.6332e-182	up
